# Supplementary material for: Optimal Deconvolution of Transcriptional Profiling Data Using Quadratic Programming with Application to Complex Clinical Blood Samples
Source: PLoS One. 2011 Nov 16;6(11):e27156. doi: 10.1371/journal.pone.0027156 (PMC3217948; doi:10.1371/journal.pone.0027156)
Supplement: Table S3 — Gene Annotation for blood vs. breast, liver vs. kidney and liver vs. brain experiments. (XLS) [file pone.0027156.s007.xls]

## Sheet: GeneListing_Blood_Breast
Table S3	Gene Annotation for blood vs. breast (spreadsheet 1), liver vs. kidney (spreadsheet 2) and liver vs. brain experiments (spreadsheet 3)
Gene Symbol	Gene Description
AGR3	anterior gradient homolog 3 (Xenopus laevis) (AGR3)
AMICA1	adhesion molecule, interacts with CXADR antigen 1 (AMICA1)
ANTXR1	anthrax toxin receptor 1 (ANTXR1)
APOBEC3A	apolipoprotein B mRNA editing enzyme, catalytic polypeptide-like 3A (APOBEC3A)
APOD	apolipoprotein D (APOD)
AQP9	aquaporin 9 (AQP9)
ARHGAP29	Rho GTPase activating protein 29 (ARHGAP29)
ARHGAP9	Rho GTPase activating protein 9 (ARHGAP9)
ATP8B1	ATPase, class I, type 8B, member 1 (ATP8B1)
AZGP1	alpha-2-glycoprotein 1, zinc-binding (AZGP1)
BANK1	B-cell scaffold protein with ankyrin repeats 1 (BANK1)
BCL11B	B-cell CLL/lymphoma 11B (zinc finger protein) (BCL11B)
BIN2	bridging integrator 2 (BIN2)
C10orf116	chromosome 10 open reading frame 116 (C10orf116)
C10orf54	chromosome 10 open reading frame 54 (C10orf54)
C16orf54	chromosome 16 open reading frame 54 (C16orf54)
C5AR1	complement component 5a receptor 1 (C5AR1)
C8orf4	chromosome 8 open reading frame 4 (C8orf4)
CA1	carbonic anhydrase I (CA1)
CA12	carbonic anhydrase XII (CA12)
CALD1	caldesmon 1 (CALD1)
CCND1	cyclin D1 (CCND1)
CCR2	chemokine (C-C motif) receptor 2 (CCR2)
CD24	CD24 molecule (CD24)
CD247	CD247 molecule (CD247)
CD37	CD37 molecule (CD37)
CDA	cytidine deaminase (CDA)
CDH1	cadherin 1, type 1, E-cadherin (epithelial) (CDH1)
CDH11	cadherin 11, type 2, OB-cadherin (osteoblast) (CDH11)
CFP	complement factor properdin (CFP)
CKS2	CDC28 protein kinase regulatory subunit 2 (CKS2)
CLC	Charcot-Leyden crystal protein (CLC)
CLEC12A	C-type lectin domain family 12, member A (CLEC12A)
CLEC4E	C-type lectin domain family 4, member E (CLEC4E)
CLIC6	chloride intracellular channel 6 (CLIC6)
CMTM2	CKLF-like MARVEL transmembrane domain containing 2 (CMTM2)
CNN3	calponin 3, acidic (CNN3)
COL11A1	collagen, type XI, alpha 1 (COL11A1)
COL12A1	collagen, type XII, alpha 1 (COL12A1)
COL15A1	collagen, type XV, alpha 1 (COL15A1)
COL4A1	collagen, type IV, alpha 1 (COL4A1)
COL4A2	collagen, type IV, alpha 2 (COL4A2)
COL5A2	collagen, type V, alpha 2 (COL5A2)
COL6A3	collagen, type VI, alpha 3 (COL6A3)
CORO1A	coronin, actin binding protein, 1A (CORO1A)
CPB1	carboxypeptidase B1 (tissue) (CPB1)
CPE	carboxypeptidase E (CPE)
CR1	complement component (3b/4b) receptor 1 (Knops blood group) (CR1)
CREB5	cAMP responsive element binding protein 5 (CREB5)
CRISP3	cysteine-rich secretory protein 3 (CRISP3)
CRISPLD1	cysteine-rich secretory protein LCCL domain containing 1 (CRISPLD1)
CRNDE	colorectal neoplasia differentially expressed (non-protein coding) (CRNDE)
CSF3R	colony stimulating factor 3 receptor (granulocyte) (CSF3R)
CTHRC1	collagen triple helix repeat containing 1 (CTHRC1)
CXCL14	chemokine (C-X-C motif) ligand 14 (CXCL14)
CYP4Z1	cytochrome P450, family 4, subfamily Z, polypeptide 1 (CYP4Z1)
CYR61	cysteine-rich, angiogenic inducer, 61 (CYR61)
CYTIP	cytohesin 1 interacting protein (CYTIP)
DCLK1	doublecortin-like kinase 1 (DCLK1)
DCN	decorin (DCN)
DDAH1	dimethylarginine dimethylaminohydrolase 1 (DDAH1)
DDX3Y	DEAD (Asp-Glu-Ala-Asp) box polypeptide 3, Y-linked (DDX3Y)
DEFA1	defensin, alpha 1 (DEFA1)
DEFA3	defensin, alpha 3, neutrophil-specific (DEFA3)
DPEP2	dipeptidase 2 (DPEP2)
DSP	desmoplakin (DSP)
EFHD1	EF-hand domain family, member D1 (EFHD1)
EIF1AY	eukaryotic translation initiation factor 1A, Y-linked (EIF1AY)
EMP1	epithelial membrane protein 1 (EMP1)
EMR2	egf-like module containing, mucin-like, hormone receptor-like 2 (EMR2)
EMR3	egf-like module containing, mucin-like, hormone receptor-like 3 (EMR3)
ENAH	enabled homolog (Drosophila) (ENAH)
EPB42	erythrocyte membrane protein band 4.2 (EPB42)
EPB49	erythrocyte membrane protein band 4.9 (dematin) (EPB49)
EPCAM	epithelial cell adhesion molecule (EPCAM)
ERAF	erythroid associated factor (ERAF)
ERBB3	v-erb-b2 erythroblastic leukemia viral oncogene homolog 3 (avian) (ERBB3)
ESR1	estrogen receptor 1 (ESR1)
ESRP1	epithelial splicing regulatory protein 1 (ESRP1)
EVI2B	ecotropic viral integration site 2B (EVI2B)
FABP4	fatty acid binding protein 4, adipocyte (FABP4)
FAM65B	family with sequence similarity 65, member B (FAM65B)
FCER1A	Fc fragment of IgE, high affinity I, receptor for; alpha polypeptide (FCER1A)
FCN1	ficolin (collagen/fibrinogen domain containing) 1 (FCN1)
FERMT2	fermitin family homolog 2 (Drosophila) (FERMT2)
FGFBP2	fibroblast growth factor binding protein 2 (FGFBP2)
FGL2	fibrinogen-like 2 (FGL2)
FGR	Gardner-Rasheed feline sarcoma viral (v-fgr) oncogene homolog (FGR)
FNBP1L	formin binding protein 1-like (FNBP1L)
FOLR3	folate receptor 3 (gamma) (FOLR3)
FPR2	formyl peptide receptor 2 (FPR2)
FYB	FYN binding protein (FYB-120/130) (FYB)
GNLY	granulysin (GNLY)
GPNMB	glycoprotein (transmembrane) nmb (GPNMB)
GSTM3	glutathione S-transferase mu 3 (brain) (GSTM3)
HAL	histidine ammonia-lyase (HAL)
HBQ1	hemoglobin, theta 1 (HBQ1)
HCK	hemopoietic cell kinase (HCK)
HEMGN	hemogen (HEMGN)
HSPA2	heat shock 70kDa protein 2 (HSPA2)
HSPB8	heat shock 22kDa protein 8 (HSPB8)
IKZF1	IKAROS family zinc finger 1 (Ikaros) (IKZF1)
IL18RAP	interleukin 18 receptor accessory protein (IL18RAP)
IL1R2	interleukin 1 receptor, type II (IL1R2)
IL6R	interleukin 6 receptor (IL6R)
IL7R	interleukin 7 receptor (IL7R)
IL8RB	interleukin 8 receptor, beta (IL8RB)
IRX3	iroquois homeobox 3 (IRX3)
ITGB2	integrin, beta 2 (complement component 3 receptor 3 and 4 subunit) (ITGB2)
ITK	IL2-inducible T-cell kinase (ITK)
KCNJ15	potassium inwardly-rectifying channel, subfamily J, member 15 (KCNJ15)
KCTD3	potassium channel tetramerisation domain containing 3 (KCTD3)
KITLG	KIT ligand (KITLG)
LAPTM4B	lysosomal protein transmembrane 4 beta (LAPTM4B)
LGALS3BP	lectin, galactoside-binding, soluble, 3 binding protein (LGALS3BP)
LILRA2	leukocyte immunoglobulin-like receptor, subfamily A (with TM domain), member 2 (LILRA2)
LILRB2	leukocyte immunoglobulin-like receptor, subfamily B (with TM and ITIM domains), member 2 (LILRB2)
LRMP	lymphoid-restricted membrane protein (LRMP)
LRP11	low density lipoprotein receptor-related protein 11 (LRP11)
LST1	leukocyte specific transcript 1 (LST1)
LUM	lumican (LUM)
LYN	v-yes-1 Yamaguchi sarcoma viral related oncogene homolog (LYN)
MAL2	mal, T-cell differentiation protein 2 (MAL2)
MBP	myelin basic protein (MBP)
MGAM	maltase-glucoamylase (alpha-glucosidase) (MGAM)
MME	membrane metallo-endopeptidase (MME)
MPEG1	macrophage expressed 1 (MPEG1)
MS4A1	membrane-spanning 4-domains, subfamily A, member 1 (MS4A1)
MUCL1	mucin-like 1 (MUCL1)
MXRA5	matrix-remodelling associated 5 (MXRA5)
MYO1F	myosin IF (MYO1F)
MYO6	myosin VI (MYO6)
NCF1C	neutrophil cytosolic factor 1C pseudogene (NCF1C)
NCF2	neutrophil cytosolic factor 2 (NCF2)
NCF4	neutrophil cytosolic factor 4, 40kDa (NCF4)
NEBL	nebulette (NEBL)
NFE2	nuclear factor (erythroid-derived 2), 45kDa (NFE2)
NFIB	nuclear factor I/B (NFIB)
NIACR2	niacin receptor 2 (NIACR2)
NKG7	natural killer cell group 7 sequence (NKG7)
NR2F2	nuclear receptor subfamily 2, group F, member 2 (NR2F2)
P2RY13	purinergic receptor P2Y, G-protein coupled, 13 (P2RY13)
PADI4	peptidyl arginine deiminase, type IV (PADI4)
PARD6B	par-6 partitioning defective 6 homolog beta (C. elegans) (PARD6B)
PDZK1	PDZ domain containing 1 (PDZK1)
PERP	PERP, TP53 apoptosis effector (PERP)
PF4	platelet factor 4 (PF4)
PI15	peptidase inhibitor 15 (PI15)
PKIB	protein kinase (cAMP-dependent, catalytic) inhibitor beta (PKIB)
PLAC8	placenta-specific 8 (PLAC8)
PLOD2	procollagen-lysine, 2-oxoglutarate 5-dioxygenase 2 (PLOD2)
PLS3	plastin 3 (T isoform) (PLS3)
POSTN	periostin, osteoblast specific factor (POSTN)
PPBP	pro-platelet basic protein (chemokine (C-X-C motif) ligand 7) (PPBP)
PRF1	perforin 1 (pore forming protein) (PRF1)
PRKCB	protein kinase C, beta (PRKCB)
PTPRC	protein tyrosine phosphatase, receptor type, C (PTPRC)
PTPRF	protein tyrosine phosphatase, receptor type, F (PTPRF)
RAC2	ras-related C3 botulinum toxin substrate 2 (rho family, small GTP binding protein Rac2) (RAC2)
RASSF2	Ras association (RalGDS/AF-6) domain family member 2 (RASSF2)
RBM24	RNA binding motif protein 24 (RBM24)
RGS1	regulator of G-protein signaling 1 (RGS1)
RGS18	regulator of G-protein signaling 18 (RGS18)
RGS5	regulator of G-protein signaling 5 (RGS5)
RPS4Y1	ribosomal protein S4, Y-linked 1 (RPS4Y1)
S100A12	S100 calcium binding protein A12 (S100A12)
SCD	stearoyl-CoA desaturase (delta-9-desaturase) (SCD)
SCGB2A2	secretoglobin, family 2A, member 2 (SCGB2A2)
SCML4	sex comb on midleg-like 4 (Drosophila) (SCML4)
SCUBE2	signal peptide, CUB domain, EGF-like 2 (SCUBE2)
SDC2	syndecan 2 (SDC2)
SDC4	syndecan 4 (SDC4)
SEPP1	selenoprotein P, plasma, 1 (SEPP1)
SESN3	sestrin 3 (SESN3)
SFRP2	secreted frizzled-related protein 2 (SFRP2)
SIRPB1	signal-regulatory protein beta 1 (SIRPB1)
SLA	Src-like-adaptor (SLA)
SLC11A1	solute carrier family 11 (proton-coupled divalent metal ion transporters), member 1 (SLC11A1)
SLC25A37	solute carrier family 25, member 37 (SLC25A37)
SLC2A10	solute carrier family 2 (facilitated glucose transporter), member 10 (SLC2A10)
SLC4A1	solute carrier family 4, anion exchanger, member 1 (erythrocyte membrane protein band 3, Diego blood group) (SLC4A1)
SLITRK6	SLIT and NTRK-like family, member 6 (SLITRK6)
SNCA	synuclein, alpha (non A4 component of amyloid precursor) (SNCA)
SPARCL1	SPARC-like 1 (hevin) (SPARCL1)
SPP1	secreted phosphoprotein 1 (SPP1)
SULF1	sulfatase 1 (SULF1)
SYT1	synaptotagmin I (SYT1)
TACSTD2	tumor-associated calcium signal transducer 2 (TACSTD2)
TAGAP	T-cell activation RhoGTPase activating protein (TAGAP)
TANC1	tetratricopeptide repeat, ankyrin repeat and coiled-coil containing 1 (TANC1)
TBX3	T-box 3 (TBX3)
TESC	tescalcin (TESC)
TFAP2A	transcription factor AP-2 alpha (activating enhancer binding protein 2 alpha) (TFAP2A)
THBS1	thrombospondin 1 (THBS1)
TIMP3	TIMP metallopeptidase inhibitor 3 (TIMP3)
TJP1	tight junction protein 1 (zona occludens 1) (TJP1)
TLR8	toll-like receptor 8 (TLR8)
TM4SF1	transmembrane 4 L six family member 1 (TM4SF1)
TMEM154	transmembrane protein 154 (TMEM154)
TMEM71	transmembrane protein 71 (TMEM71)
TNFRSF10C	tumor necrosis factor receptor superfamily, member 10c, decoy without an intracellular domain (TNFRSF10C)
TOM1L1	target of myb1 (chicken)-like 1 (TOM1L1)
TOP2A	topoisomerase (DNA) II alpha 170kDa (TOP2A)
TOX3	TOX high mobility group box family member 3 (TOX3)
TREM1	triggering receptor expressed on myeloid cells 1 (TREM1)
TRIM58	tripartite motif-containing 58 (TRIM58)
TUBB1	tubulin, beta 1 (TUBB1)
TYRP1	tyrosinase-related protein 1 (TYRP1)
VNN2	vanin 2 (VNN2)
WBP5	WW domain binding protein 5 (WBP5)
XIST	X (inactive)-specific transcript (non-protein coding) (XIST)
ZWINT	ZW10 interactor (ZWINT)
	defensin, alpha 1
	GREB1 protein

## Sheet: GeneList_Liver_Kidney
Gene Symbol	Gene Description
Abcb11	ATP-binding cassette, sub-family B (MDR/TAP), member 11 (Abcb11)
Abcc6	ATP-binding cassette, sub-family C (CFTR/MRP), member 6 (Abcc6)
Acss1	acyl-CoA synthetase short-chain family member 1 (Acss1)
Agxt	alanine-glyoxylate aminotransferase (Agxt)
Akr1c14	aldo-keto reductase family 1, member C14 (Akr1c14)
Amn	amnionless homolog (mouse) (Amn)
Amy1a	amylase, alpha 1A (salivary) (Amy1a)
Apoa5	apolipoprotein A-V (Apoa5)
Apoc4	apolipoprotein C-IV (Apoc4)
Apon	apolipoprotein N (Apon)
Aqp2	aquaporin 2 (collecting duct) (Aqp2)
Aqp3	aquaporin 3 (Aqp3)
Aqp7	aquaporin 7 (Aqp7)
Aqp9	aquaporin 9 (Aqp9)
Asgr2	asialoglycoprotein receptor 2 (Asgr2)
Atp6v0a4	ATPase, H+ transporting, lysosomal V0 subunit A4 (Atp6v0a4)
Atp6v1g3	ATPase, H+ transporting, lysosomal V1 subunit G3 (Atp6v1g3)
Bbox1	butyrobetaine (gamma), 2-oxoglutarate dioxygenase (gamma-butyrobetaine hydroxylase) 1 (Bbox1)
Bend5	BEN domain containing 5 (Bend5)
Bnc2	basonuclin 2 (Bnc2)
C2	complement component 2 (C2)
C4bpb	complement component 4 binding protein, beta (C4bpb)
C8a	complement component 8, alpha polypeptide (C8a)
Calb1	calbindin 1 (Calb1)
Calml4	calmodulin-like 4 (Calml4)
Car2	carbonic anhydrase II (Car2)
Car5b	carbonic anhydrase 5b, mitochondrial (Car5b)
Cdh16	cadherin 16 (Cdh16)
Cfhl1	complement component factor h-like 1 (Cfhl1)
Clcnkb	chloride channel Kb (Clcnkb)
Cldn10	claudin 10 (Cldn10)
Cldn8	claudin 8 (Cldn8)
Creb3l3	cAMP responsive element binding protein 3-like 3 (Creb3l3)
Cryab	crystallin, alpha B (Cryab)
Cryz	crystallin, zeta (Cryz)
Cubn	cubilin (intrinsic factor-cobalamin receptor) (Cubn)
Cyp1a2	cytochrome P450, family 1, subfamily a, polypeptide 2 (Cyp1a2)
Cyp2f4	cytochrome P450, family 2, subfamily f, polypeptide 4 (Cyp2f4)
Cyp2j3	cytochrome P450, family 2, subfamily j, polypeptide 3 (Cyp2j3)
Cyp4f4	cytochrome P450, family 4, subfamily f, polypeptide 4 (Cyp4f4)
Cyp7a1	cytochrome P450, family 7, subfamily a, polypeptide 1 (Cyp7a1)
Dab2	disabled homolog 2, mitogen-responsive phosphoprotein (Drosophila) (Dab2)
Egf	epidermal growth factor (Egf)
Epcam	epithelial cell adhesion molecule (Epcam)
Ezr	ezrin (Ezr)
F10	coagulation factor X (F10)
Fabp3	fatty acid binding protein 3, muscle and heart (Fabp3)
Folh1	folate hydrolase (Folh1)
Folr1	folate receptor 1 (adult) (Folr1)
Foxa2	forkhead box A2 (Foxa2)
Gch1	GTP cyclohydrolase 1 (Gch1)
Gckr	glucokinase regulatory protein (Gckr)
Gjb1	gap junction protein, beta 1 (Gjb1)
Gpr56	G protein-coupled receptor 56 (Gpr56)
Gulo	gulonolactone (L-) oxidase (Gulo)
Gys2	glycogen synthase 2 (Gys2)
Hal	histidine ammonia lyase (Hal)
Hgfac	hepatocyte growth factor activator (Hgfac)
Hmgcs1	3-hydroxy-3-methylglutaryl-Coenzyme A synthase 1 (soluble) (Hmgcs1)
Hnmt	histamine N-methyltransferase (Hnmt)
Hsd17b6	hydroxysteroid (17-beta) dehydrogenase 6 (Hsd17b6)
Hsd3b5	hydroxy-delta-5-steroid dehydrogenase, 3 beta- and steroid delta-isomerase 5 (Hsd3b5)
Idh3g	isocitrate dehydrogenase 3 (NAD), gamma (Idh3g)
Kcnj16	potassium inwardly-rectifying channel, subfamily J, member 16 (Kcnj16)
Klk1b3	kallikrein 1-related peptidase b3 (Klk1b3)
Klk1l	kallikrein 1-like peptidase (Klk1l)
Kng2	kininogen 2 (Kng2)
Lect2	leukocyte cell-derived chemotaxin 2 (Lect2)
Lipc	lipase, hepatic (Lipc)
Lrrc19	leucine rich repeat containing 19 (Lrrc19)
Maob	monoamine oxidase B (Maob)
Masp2	mannan-binding lectin serine peptidase 2 (Masp2)
Mbl2	mannose-binding lectin (protein C) 2 (Mbl2)
Mep1b	meprin 1 beta (Mep1b)
Mgst2	microsomal glutathione S-transferase 2 (Mgst2)
Mttp	microsomal triglyceride transfer protein (Mttp)
Mug1	murinoglobulin 1 (Mug1)
Napsa	napsin A aspartic peptidase (Napsa)
Ncoa7	nuclear receptor coactivator 7 (Ncoa7)
Otc	ornithine carbamoyltransferase (Otc)
Oxct1	3-oxoacid CoA transferase 1 (Oxct1)
P2ry2	purinergic receptor P2Y, G-protein coupled 2 (P2ry2)
Pald	paladin (Pald)
Palmd	palmdelphin (Palmd)
Papss1	3'-phosphoadenosine 5'-phosphosulfate synthase 1 (Papss1)
Paqr5	progestin and adipoQ receptor family member V (Paqr5)
Pdzd3	PDZ domain containing 3 (Pdzd3)
Pdzk1	PDZ domain containing 1 (Pdzk1)
Pdzk1ip1	PDZK1 interacting protein 1 (Pdzk1ip1)
Phgdh	phosphoglycerate dehydrogenase (Phgdh)
Plau	plasminogen activator, urokinase (Plau)
Plcl1	phospholipase C-like 1 (Plcl1)
Pon3	paraoxonase 3 (Pon3)
Ppp1r1a	protein phosphatase 1, regulatory (inhibitor) subunit 1A (Ppp1r1a)
Psat1	phosphoserine aminotransferase 1 (Psat1)
Pter	phosphotriesterase related (Pter)
Rcl1	RNA terminal phosphate cyclase-like 1 (Rcl1)
RGD1309350	similar to transthyretin (4L369) (RGD1309350)
RGD1564614	similar to complement factor H-related protein (RGD1564614)
RGD1564677	similar to transcription factor ONECUT2 (RGD1564677)
Sec14l2	SEC14-like 2 (S. cerevisiae) (Sec14l2)
Serpina10	serine (or cysteine) peptidase inhibitor, clade A (alpha-1 antiproteinase, antitrypsin), member 10 (Serpina10)
Serpina11	serine (or cysteine) peptidase inhibitor, clade A (alpha-1 antiproteinase, antitrypsin), member 11 (Serpina11)
Serpina3m	serine (or cysteine) proteinase inhibitor, clade A, member 3M (Serpina3m)
Serpina6	serine (or cysteine) peptidase inhibitor, clade A, member 6 (Serpina6)
Slc12a1	solute carrier family 12 (sodium/potassium/chloride transporters), member 1 (Slc12a1)
Slc13a1	solute carrier family 13 (sodium/sulfate symporters), member 1 (Slc13a1)
Slc15a2	solute carrier family 15 (H+/peptide transporter), member 2 (Slc15a2)
Slc22a2	solute carrier family 22 (organic cation transporter), member 2 (Slc22a2)
Slc22a25	solute carrier family 22, member 25 (Slc22a25)
Slc22a6	solute carrier family 22 (organic anion transporter), member 6 (Slc22a6)
Slc34a3	solute carrier family 34 (sodium phosphate), member 3 (Slc34a3)
Slc38a4	solute carrier family 38, member 4 (Slc38a4)
Slc41a2	solute carrier family 41, member 2 (Slc41a2)
Slc5a11	solute carrier family 5 (sodium/glucose cotransporter), member 11 (Slc5a11)
Slc5a12	solute carrier family 5 (sodium/glucose cotransporter), member 12 (Slc5a12)
Slc7a9	solute carrier family 7 (cationic amino acid transporter, y+ system), member 9 (Slc7a9)
Slco1a4	solute carrier organic anion transporter family, member 1a4 (Slco1a4)
Slco1a6	solute carrier organic anion transporter family, member 1a6 (Slco1a6)
Slco1b2	solute carrier organic anion transporter family, member 1b2 (Slco1b2)
Tfr2	transferrin receptor 2 (Tfr2)
Tinag	tubulointerstitial nephritis antigen (Tinag)
Tm4sf4	transmembrane 4 L six family member 4 (Tm4sf4)
Tmem139	transmembrane protein 139 (Tmem139)
Tmem174	transmembrane protein 174 (Tmem174)
Tmem213	transmembrane protein 213 (Tmem213)
Tnfaip8	tumor necrosis factor, alpha-induced protein 8 (Tnfaip8)
Tnfrsf21	tumor necrosis factor receptor superfamily, member 21 (Tnfrsf21)
Ttpa	tocopherol (alpha) transfer protein (Ttpa)
Uox	urate oxidase (Uox)
	kallikrein B, plasma 1
	Na+ dependent glucose transporter 1
	similar to inter-alpha-inhibitor H2 chain
	similar to ras homolog gene family, member U
	hypothetical protein LOC684055
	similar to Apolipoprotein C-IV precursor (Apo-CIV) (ApoC-IV) (Apolipoprotein C2-linked) (ACL)

## Sheet: GeneList_Liver_Brain
Gene Symbol	Gene Description
A2bp1	ataxin 2 binding protein 1 (A2bp1)
Abcc2	ATP-binding cassette, sub-family C (CFTR/MRP), member 2 (Abcc2)
Abhd3	abhydrolase domain containing 3 (Abhd3)
Agpat2	1-acylglycerol-3-phosphate O-acyltransferase 2 (lysophosphatidic acid acyltransferase, beta) (Agpat2)
Agtr1a	angiotensin II receptor, type 1a (Agtr1a)
Agxt2	alanine-glyoxylate aminotransferase 2 (Agxt2)
Akr1c1	aldo-keto reductase family 1, member C1 (dihydrodiol dehydrogenase 1; 20-alpha (3-alpha)-hydroxysteroid dehydrogenase) (Akr1c1)
Apon	apolipoprotein N (Apon)
Aqp4	aquaporin 4 (Aqp4)
Asgr1	asialoglycoprotein receptor 1 (Asgr1)
Asgr2	asialoglycoprotein receptor 2 (Asgr2)
Astn1	astrotactin 1 (Astn1)
Atp1a3	ATPase, Na+/K+ transporting, alpha 3 polypeptide (Atp1a3)
Atp6v1g2	ATPase, H+ transporting, lysosomal V1 subunit G2 (Atp6v1g2)
Avpr1a	arginine vasopressin receptor 1A (Avpr1a)
Bex2	brain expressed X-linked 2 (Bex2)
Ceacam1	carcinoembryonic antigen-related cell adhesion molecule 1 (biliary glycoprotein) (Ceacam1)
Ctxn1	cortexin 1 (Ctxn1)
Cyp2f4	cytochrome P450, family 2, subfamily f, polypeptide 4 (Cyp2f4)
Cyp4a1	cytochrome P450, family 4, subfamily a, polypeptide 1 (Cyp4a1)
Cyp4a10	cytochrome P450, family 4, subfamily a, polypeptide 10 (Cyp4a10)
Cyp4f4	cytochrome P450, family 4, subfamily f, polypeptide 4 (Cyp4f4)
Dmgdh	dimethylglycine dehydrogenase (Dmgdh)
Dpp4	dipeptidylpeptidase 4 (Dpp4)
Ehhadh	enoyl-Coenzyme A, hydratase/3-hydroxyacyl Coenzyme A dehydrogenase (Ehhadh)
Elavl2	ELAV (embryonic lethal, abnormal vision, Drosophila)-like 2 (Hu antigen B) (Elavl2)
Enpp3	ectonucleotide pyrophosphatase/phosphodiesterase 3 (Enpp3)
Epdr1	ependymin related protein 1 (zebrafish) (Epdr1)
Es22	esterase 22 (Es22)
F11r	F11 receptor (F11r)
F5	coagulation factor V (proaccelerin, labile factor) (F5)
Fam55b	family with sequence similarity 55, member B (Fam55b)
Fgf13	fibroblast growth factor 13 (Fgf13)
Fmo5	flavin containing monooxygenase 5 (Fmo5)
Foxg1	forkhead box G1 (Foxg1)
Gabbr2	gamma-aminobutyric acid (GABA) B receptor 2 (Gabbr2)
Gch1	GTP cyclohydrolase 1 (Gch1)
Gckr	glucokinase regulatory protein (Gckr)
Ghr	growth hormone receptor (Ghr)
Gk	glycerol kinase (Gk)
Gpm6b	glycoprotein m6b (Gpm6b)
Gpr158	G protein-coupled receptor 158 (Gpr158)
Hal	histidine ammonia lyase (Hal)
Hfe2	hemochromatosis type 2 (juvenile) (human homolog) (Hfe2)
Hnf4a	hepatocyte nuclear factor 4, alpha (Hnf4a)
Hpn	hepsin (Hpn)
Hsd17b2	hydroxysteroid (17-beta) dehydrogenase 2 (Hsd17b2)
Hsd3b7	hydroxy-delta-5-steroid dehydrogenase, 3 beta- and steroid delta-isomerase 7 (Hsd3b7)
Htr2c	5-hydroxytryptamine (serotonin) receptor 2C (Htr2c)
Igfals	insulin-like growth factor binding protein, acid labile subunit (Igfals)
Inhbc	inhibin beta C (Inhbc)
Kcnc1	potassium voltage gated channel, Shaw-related subfamily, member 1 (Kcnc1)
Kcnc2	potassium voltage gated channel, Shaw-related subfamily, member 2 (Kcnc2)
Kmo	kynurenine 3-monooxygenase (kynurenine 3-hydroxylase) (Kmo)
Lbp	lipopolysaccharide binding protein (Lbp)
Lect2	leukocyte cell-derived chemotaxin 2 (Lect2)
Map1b	microtubule-associated protein 1B (Map1b)
Masp2	mannan-binding lectin serine peptidase 2 (Masp2)
Mobp	myelin-associated oligodendrocyte basic protein (Mobp)
Mttp	microsomal triglyceride transfer protein (Mttp)
Nefm	neurofilament, medium polypeptide (Nefm)
Nell2	NEL-like 2 (chicken) (Nell2)
Nr1h4	nuclear receptor subfamily 1, group H, member 4 (Nr1h4)
Ntsr2	neurotensin receptor 2 (Ntsr2)
Pcdh9	protocadherin 9 (Pcdh9)
Pfkm	phosphofructokinase, muscle (Pfkm)
Plbd1	phospholipase B domain containing 1 (Plbd1)
Plcxd2	phosphatidylinositol-specific phospholipase C, X domain containing 2 (Plcxd2)
Ppp1r3b	protein phosphatase 1, regulatory (inhibitor) subunit 3B (Ppp1r3b)
Psat1	phosphoserine aminotransferase 1 (Psat1)
Psmb8	proteasome (prosome, macropain) subunit, beta type 8 (large multifunctional peptidase 7) (Psmb8)
Ptgr1	prostaglandin reductase 1 (Ptgr1)
Rab6b	RAB6B, member RAS oncogene family (Rab6b)
Rasgrp1	RAS guanyl releasing protein 1 (calcium and DAG-regulated) (Rasgrp1)
Reep6	receptor accessory protein 6 (Reep6)
RGD1564865	similar to 20-alpha-hydroxysteroid dehydrogenase (RGD1564865)
RGD1566401	similar to GTL2, imprinted maternally expressed untranslated (RGD1566401)
Scg2	secretogranin II (chromogranin C) (Scg2)
Scg3	secretogranin III (Scg3)
Scn2a1	sodium channel, voltage-gated, type II, alpha 1 (Scn2a1)
Scn3b	sodium channel, voltage-gated, type III, beta (Scn3b)
Serpina11	serine (or cysteine) peptidase inhibitor, clade A (alpha-1 antiproteinase, antitrypsin), member 11 (Serpina11)
Slc17a3	solute carrier family 17 (sodium phosphate), member 3 (Slc17a3)
Slc25a13	solute carrier family 25, member 13 (citrin) (Slc25a13)
Slc32a1	solute carrier family 32 (GABA vesicular transporter), member 1 (Slc32a1)
Snca	synuclein, alpha (non A4 component of amyloid precursor) (Snca)
Spock2	sparc/osteonectin, cwcv and kazal-like domains proteoglycan 2 (Spock2)
Stac3	SH3 and cysteine rich domain 3 (Stac3)
Sv2b	synaptic vesicle glycoprotein 2b (Sv2b)
Syt4	synaptotagmin IV (Syt4)
Tat	tyrosine aminotransferase (Tat)
Tgfbi	transforming growth factor, beta induced (Tgfbi)
Tmem140	transmembrane protein 140 (Tmem140)
Trim14	tripartite motif-containing 14 (Trim14)
Tsku	tsukushin (Tsku)
Ttyh1	tweety homolog 1 (Drosophila) (Ttyh1)
Ugt2b17	UDP glucuronosyltransferase 2 family, polypeptide B17 (Ugt2b17)
Ust5r	integral membrane transport protein UST5r (Ust5r)
Xpnpep2	X-prolyl aminopeptidase (aminopeptidase P) 2, membrane-bound (Xpnpep2)
	carboxylesterase ES-4 (rCG_44273)
	kallikrein B, plasma 1
	cyclic AMP-regulated phosphoprotein (rCG_25854)
	hypothetical protein LOC678836
	similar to SMAD-interacting zinc finger protein 2
	hypothetical protein LOC684055
	hypothetical protein LOC686032
	MOCO sulphurase C-terminal domain containing-like
